# Supplementary material for: The Wound-Healing Effect of a Novel Fibroblasts-Impregnated Hydroxyethylcellulose Gel in a Rat Full-Thickness Burn Model: A Preclinical Study
Source: Biomedicines. 2024 Sep 28;12(10):2215. doi: 10.3390/biomedicines12102215 (PMC11505042; doi:10.3390/biomedicines12102215)
Supplement: Supplementary file 1 [file biomedicines-12-02215-s001.zip]

Archive with 1 entries (1 files):
- biomedicines-3142336-supplementary.pdf
